# Supplementary material for: Lung, Breast and Colorectal Cancer Incidence by Socioeconomic Status in Spain: A Population-Based Multilevel Study
Source: Cancers (Basel). 2021 Jun 5;13(11):2820. doi: 10.3390/cancers13112820 (PMC8201149; doi:10.3390/cancers13112820)
Supplement: Supplementary file 1 [file cancers-13-02820-s001.zip]

Archive with 7 entries (7 files):
- SupFigure1.png
- SupFigure2.png
- SupFigure3.png
- SupFigure4.png
- SupFigure5.png
- SupFigure6.png
- Supplementary_Files.pdf
